# Supplementary material for: Metatranscriptomic Identification of Diverse and Divergent RNA Viruses in Green and Chlorarachniophyte Algae Cultures
Source: Viruses. 2020 Oct 19;12(10):1180. doi: 10.3390/v12101180 (PMC7594059; doi:10.3390/v12101180)
Supplement: Supplementary file 1 [file viruses-12-01180-s001.zip]

Archive with 8 entries (8 files):
- Charon.File S3.html
- __MACOSX/._Charon.File S3.html
- Charon.File S2.html
- __MACOSX/._Charon.File S2.html
- Charon.File S1.html
- __MACOSX/._Charon.File S1.html
- Charon.Supplementary Materials.Revised.pdf
- __MACOSX/._Charon.Supplementary Materials.Revised.pdf
